# Supplementary material for: Size-Based Effects of Anthropogenic Ultrafine Particles on Lysosomal TRPML1 Channel and Autophagy in Motoneuron-like Cells
Source: Int J Mol Sci. 2022 Oct 27;23(21):13041. doi: 10.3390/ijms232113041 (PMC9656695; doi:10.3390/ijms232113041)
Supplement: Supplementary file 1 [file ijms-23-13041-s001.zip]

Archive with 1 entries (1 files):
- ijms-1979110-supplementary.pdf
